# Supplementary material for: Controlled Synthesis of Luminescent Xanthene Dyes and Use of Ionic Liquid in Thermochromic Reaction
Source: Molecules. 2022 May 11;27(10):3092. doi: 10.3390/molecules27103092 (PMC9143205; doi:10.3390/molecules27103092)
Supplement: Supplementary file 1 [file molecules-27-03092-s001.zip]

Archive with 1 entries (1 files):
- molecules-1669927-supplementary.pdf
